# Supplementary material for: Genomic Analysis of Cardiovascular Diseases Utilizing Space Omics and Medical Atlas
Source: Genes (Basel). 2025 Aug 25;16(9):996. doi: 10.3390/genes16090996 (PMC12469784; doi:10.3390/genes16090996)
Supplement: Supplementary file 1 [file genes-16-00996-s001.zip]

Archive with 1 entries (1 files):
- genes-3771036-supplementary.pdf
